# Supplementary material for: ASC-Derived Extracellular Vesicles Suppress Macrophage-Driven Inflammatory Amplification and Contractile Activation of Uterine Smooth Muscle Cells
Source: Int J Mol Sci. 2026 May 11;27(10):4273. doi: 10.3390/ijms27104273 (PMC13206888; doi:10.3390/ijms27104273)
Supplement: Supplementary file 1 [file ijms-27-04273-s001.zip]

Archive with 2 entries (1 files):
- ijms-4280589-supplementary/
- ijms-4280589-supplementary/Supplementary Figures S1-S3 and Supplementary Methods.pdf
